# Supplementary material for: A new species of Papiliomyces (Clavicipiteae, Hypocreales) from China
Source: Biodivers Data J. 2023 Jun 6;11:e86868. doi: 10.3897/BDJ.11.e86868 (PMC10265218; doi:10.3897/BDJ.11.e86868)
Supplement: XML Treatment for Papiliomyces longiclavatus [file BDJ.11.e86868-treatment1.xml]

<!DOCTYPE tp:taxon-treatment
  PUBLIC "-//TaxonX//DTD Taxonomic Treatment Publishing DTD v0 20100105//EN" "tax-treatment-NSO.dtd">
<tp:taxon-treatment xmlns:tp="http://www.plazi.org/taxpub"><tp:treatment-meta><mixed-citation publication-type="journal"><person-group><name><surname>Zhang</surname><given-names>Yan</given-names></name><name><surname>Wen</surname><given-names>TingChi</given-names></name><name><surname>Xiao</surname><given-names>Yuanpin</given-names></name><name><surname>Yang</surname><given-names>Yu</given-names></name><name><surname>Peng</surname><given-names>Xingcan</given-names></name></person-group><article-title>A new <tp:taxon-name><tp:taxon-name-part taxon-name-part-type="genus" reg="Papiliomyces"/><tp:taxon-name-part taxon-name-part-type="species" reg="species">species</tp:taxon-name-part></tp:taxon-name> of <italic><tp:taxon-name><tp:taxon-name-part taxon-name-part-type="genus" reg="Papiliomyces">Papiliomyces</tp:taxon-name-part></tp:taxon-name></italic> (<tp:taxon-name><tp:taxon-name-part taxon-name-part-type="genus" reg="Clavicipiteae">Clavicipiteae</tp:taxon-name-part></tp:taxon-name>, <tp:taxon-name><tp:taxon-name-part taxon-name-part-type="order">Hypocreales</tp:taxon-name-part></tp:taxon-name>) from China</article-title><source>Biodivers Data J</source><day>06</day><month>06</month><year>2023</year><volume>11</volume><pub-id pub-id-type="doi">10.3897/BDJ.11.e86868</pub-id></mixed-citation></tp:treatment-meta><tp:nomenclature><tp:taxon-name>
            <object-id xmlns:xlink="http://www.w3.org/1999/xlink" content-type="arpha" xlink:type="simple">A8FB36D4-5C6C-5235-A3E1-9C170F2641D3</object-id>
            <tp:taxon-name-part taxon-name-part-type="genus">Papiliomyces</tp:taxon-name-part>
            <tp:taxon-name-part taxon-name-part-type="species">longiclavatus</tp:taxon-name-part>
            <object-id xmlns:xlink="http://www.w3.org/1999/xlink" xlink:type="simple" object-id-type="IndexFungorum">IF558796</object-id>
          </tp:taxon-name><tp:taxon-authority>Y. Zhang, Y.P. Xiao &amp; T.C. Wen</tp:taxon-authority><tp:taxon-status xmlns:xlink="http://www.w3.org/1999/xlink" xlink:type="simple">sp. nov.</tp:taxon-status></tp:nomenclature><tp:treatment-sec sec-type="materials"><title>Materials</title><list list-type="alpha-lower" list-content="occurrences"><list-item><p><bold>Type status:</bold> <named-content xmlns:xlink="http://www.w3.org/1999/xlink" content-type="dwc:typeStatus" xlink:type="simple">Holotype</named-content>. <bold>Occurrence:</bold> catalogNumber: <named-content xmlns:xlink="http://www.w3.org/1999/xlink" content-type="dwc:catalogNumber" xlink:type="simple">GACP YC20061403</named-content>; recordedBy: <named-content xmlns:xlink="http://www.w3.org/1999/xlink" content-type="dwc:recordedBy" xlink:type="simple">Yan Zhang</named-content>; lifeStage: <named-content xmlns:xlink="http://www.w3.org/1999/xlink" content-type="dwc:lifeStage" xlink:type="simple">sexualMorph</named-content>; occurrenceID: <named-content xmlns:xlink="http://www.w3.org/1999/xlink" content-type="dwc:occurrenceID" xlink:type="simple">94F0EF70-F2D9-5663-BB82-44C056D5B97A; ex-type: GZUCC-1403</named-content>; <bold>Taxon:</bold> scientificName: <named-content xmlns:xlink="http://www.w3.org/1999/xlink" content-type="dwc:scientificName" xlink:type="simple"><italic><tp:taxon-name><tp:taxon-name-part taxon-name-part-type="genus" reg="Papiliomyces">Papiliomyces</tp:taxon-name-part><tp:taxon-name-part taxon-name-part-type="species" reg="longiclavatus">longiclavatus</tp:taxon-name-part></tp:taxon-name></italic></named-content>; <bold>Location:</bold> country: <named-content xmlns:xlink="http://www.w3.org/1999/xlink" content-type="dwc:country" xlink:type="simple">China</named-content>; stateProvince: <named-content xmlns:xlink="http://www.w3.org/1999/xlink" content-type="dwc:stateProvince" xlink:type="simple">Guizhou</named-content>; county: <named-content xmlns:xlink="http://www.w3.org/1999/xlink" content-type="dwc:county" xlink:type="simple">Guiyang City</named-content>; locality: <named-content xmlns:xlink="http://www.w3.org/1999/xlink" content-type="dwc:locality" xlink:type="simple">Yangchang Town</named-content>; verbatimElevation: <named-content xmlns:xlink="http://www.w3.org/1999/xlink" content-type="dwc:verbatimElevation" xlink:type="simple">1303 m</named-content>; verbatimCoordinates: <named-content xmlns:xlink="http://www.w3.org/1999/xlink" content-type="dwc:verbatimCoordinates" xlink:type="simple">26°50′12.23″N, 106°53′41.58″E</named-content>; decimalLatitude: <named-content xmlns:xlink="http://www.w3.org/1999/xlink" content-type="dwc:decimalLatitude" xlink:type="simple">0.836731</named-content>; decimalLongitude: <named-content xmlns:xlink="http://www.w3.org/1999/xlink" content-type="dwc:decimalLongitude" xlink:type="simple">106.894883</named-content>; georeferenceProtocol: <named-content xmlns:xlink="http://www.w3.org/1999/xlink" content-type="dwc:georeferenceProtocol" xlink:type="simple">label</named-content>; <bold>Identification:</bold> identifiedBy: <named-content xmlns:xlink="http://www.w3.org/1999/xlink" content-type="dwc:identifiedBy" xlink:type="simple">Yuan-pin Xiao</named-content>; dateIdentified: <named-content xmlns:xlink="http://www.w3.org/1999/xlink" content-type="dwc:dateIdentified" xlink:type="simple">2020</named-content>; <bold>Event:</bold> eventDate: <named-content xmlns:xlink="http://www.w3.org/1999/xlink" content-type="dwc:eventDate" xlink:type="simple">14 June 2020</named-content></p></list-item><list-item><p><bold>Type status:</bold> <named-content xmlns:xlink="http://www.w3.org/1999/xlink" content-type="dwc:typeStatus" xlink:type="simple">Paratype</named-content>. <bold>Occurrence:</bold> catalogNumber: <named-content xmlns:xlink="http://www.w3.org/1999/xlink" content-type="dwc:catalogNumber" xlink:type="simple">HKAS 115914</named-content>; recordedBy: <named-content xmlns:xlink="http://www.w3.org/1999/xlink" content-type="dwc:recordedBy" xlink:type="simple">Yan Zhang</named-content>; lifeStage: <named-content xmlns:xlink="http://www.w3.org/1999/xlink" content-type="dwc:lifeStage" xlink:type="simple">sexualMorph</named-content>; occurrenceID: <named-content xmlns:xlink="http://www.w3.org/1999/xlink" content-type="dwc:occurrenceID" xlink:type="simple">BA6BD204-6AB6-58CF-9EA3-850CB1357663</named-content>; <bold>Taxon:</bold> scientificName: <named-content xmlns:xlink="http://www.w3.org/1999/xlink" content-type="dwc:scientificName" xlink:type="simple"><italic><tp:taxon-name><tp:taxon-name-part taxon-name-part-type="genus" reg="Papiliomyces">Papiliomyces</tp:taxon-name-part><tp:taxon-name-part taxon-name-part-type="species" reg="longiclavatus">longiclavatus</tp:taxon-name-part></tp:taxon-name></italic></named-content>; <bold>Location:</bold> country: <named-content xmlns:xlink="http://www.w3.org/1999/xlink" content-type="dwc:country" xlink:type="simple">China</named-content>; stateProvince: <named-content xmlns:xlink="http://www.w3.org/1999/xlink" content-type="dwc:stateProvince" xlink:type="simple">Guizhou</named-content>; county: <named-content xmlns:xlink="http://www.w3.org/1999/xlink" content-type="dwc:county" xlink:type="simple">Guiyang City</named-content>; locality: <named-content xmlns:xlink="http://www.w3.org/1999/xlink" content-type="dwc:locality" xlink:type="simple">Yangchang Town</named-content>; verbatimElevation: <named-content xmlns:xlink="http://www.w3.org/1999/xlink" content-type="dwc:verbatimElevation" xlink:type="simple">1325.7 m</named-content>; verbatimCoordinates: <named-content xmlns:xlink="http://www.w3.org/1999/xlink" content-type="dwc:verbatimCoordinates" xlink:type="simple">26°50′12.03″N, 106°53′41.70″E</named-content>; decimalLatitude: <named-content xmlns:xlink="http://www.w3.org/1999/xlink" content-type="dwc:decimalLatitude" xlink:type="simple">0.836675</named-content>; decimalLongitude: <named-content xmlns:xlink="http://www.w3.org/1999/xlink" content-type="dwc:decimalLongitude" xlink:type="simple">106.894917</named-content>; georeferenceProtocol: <named-content xmlns:xlink="http://www.w3.org/1999/xlink" content-type="dwc:georeferenceProtocol" xlink:type="simple">label</named-content>; <bold>Identification:</bold> identifiedBy: <named-content xmlns:xlink="http://www.w3.org/1999/xlink" content-type="dwc:identifiedBy" xlink:type="simple">Yuanpin Xiao</named-content>; dateIdentified: <named-content xmlns:xlink="http://www.w3.org/1999/xlink" content-type="dwc:dateIdentified" xlink:type="simple">2020</named-content>; <bold>Event:</bold> eventDate: <named-content xmlns:xlink="http://www.w3.org/1999/xlink" content-type="dwc:eventDate" xlink:type="simple">14 June 2020</named-content></p></list-item></list></tp:treatment-sec><tp:treatment-sec sec-type="Description"><title>Description</title><p>Facesoffungi number: FoF 10474</p><p><bold>Sexual morph</bold> (Fig. <xref ref-type="fig" rid="F7861030">1</xref>): Host: a bat moth larva (<tp:taxon-name><tp:taxon-name-part taxon-name-part-type="order">Lepidoptera</tp:taxon-name-part></tp:taxon-name>, <tp:taxon-name><tp:taxon-name-part taxon-name-part-type="family">Hepialidae</tp:taxon-name-part></tp:taxon-name>), 3.5–4.8 cm long, greyish to light yellow. Stromata: 4–6 cm long, 0.3–0.5 cm wide, arising from the head of host, clavate, solitary. Stipe: cylindrical, greyish to light yellow, fleshy, glabrous, enlarging abruptly at fertile portion. Fertile head: 1.5–2.1 cm long, 0.4–0.6 cm wide, grey white to dark grey, different from the stipe, without sterile tip. Ascomata: 320–580 × 110–230 μm (442 × 186 μm, n = 30), flask-shaped, immersed. Asci: 140–230 × 5–7 μm (183 × 6 μm, n = 30), narrowly cylindrical, 8-spored, hyaline, with a thick apical cap. Apical cap: 5–7 μm (6 μm, n = 30). Ascospores as long as asci, hyaline, filiform, smooth, irregularly breaking into secondary spores. Secondary spores: 2–9 × 1–2 μm (5.5 × 1.5 μm, n = 30), cylindrical, hyaline, irregular length.</p><p><bold>Asexual morph</bold> (Fig. <xref ref-type="fig" rid="F7861034">2</xref>): Colonies on Czapek agar: attaining a diameter of 2–3 cm within 14 d at 25°C, dense, flat, velvety, white. α-phialides: 13–24 × 1–2 μm (18 × 1.5 μm, n = 30), hyaline, <italic><tp:taxon-name><tp:taxon-name-part taxon-name-part-type="genus" reg="Hirsutella">Hirsutella</tp:taxon-name-part></tp:taxon-name></italic>-like smooth, solitary, mostly arising from aerial hyphae, slender, with a short neck. β-phalides: 28–45 × 1–2 μm (36 × 1.5 μm, n = 30), hyaline, smooth, slender, <italic><tp:taxon-name><tp:taxon-name-part taxon-name-part-type="genus" reg="Acremonium">Acremonium</tp:taxon-name-part></tp:taxon-name></italic>-like, mostly solitary. α-conidia: 3–5 × 1–3 μm (4.5 μm, n = 30), subglobose, one-celled, smooth, hyaline. β-conidia: 6–10 × 1–3 μm (8 × 2 μm, n = 30), fusiform, with both ends sharp, one-celled, smooth.</p><p><bold>Host</bold>: On larvae of a bat moth (<tp:taxon-name><tp:taxon-name-part taxon-name-part-type="order">Lepidoptera</tp:taxon-name-part></tp:taxon-name>, <tp:taxon-name><tp:taxon-name-part taxon-name-part-type="family">Hepialidae</tp:taxon-name-part></tp:taxon-name>) living in soil.</p></tp:treatment-sec><tp:treatment-sec sec-type="Etymology"><title>Etymology</title><p>Referring to the shape of the stroma.</p></tp:treatment-sec><tp:treatment-sec sec-type="Distribution"><title>Distribution</title><p>Thus far only known from China.</p></tp:treatment-sec><tp:treatment-sec><!--Section generated to contain objects referenced in tp:taxon-treatment.--><fig id="F7861030" position="float" orientation="portrait"><object-id xmlns:xlink="http://www.w3.org/1999/xlink" content-type="arpha" xlink:type="simple">E480AE48-25DA-59BD-BCBF-E10B8B129D73</object-id><object-id xmlns:xlink="http://www.w3.org/1999/xlink" content-type="doi" xlink:type="simple">10.3897/BDJ.11.e86868.figure1</object-id><label>Figure 1.</label><caption><p><italic><tp:taxon-name><tp:taxon-name-part taxon-name-part-type="genus" reg="Papiliomyces">Papiliomyces</tp:taxon-name-part><tp:taxon-name-part taxon-name-part-type="species" reg="longiclavatus">longiclavatus</tp:taxon-name-part></tp:taxon-name></italic> (GACP YC20064103), sexual morph. <bold>a</bold> Habitat; <bold>b</bold> Overview of the host and stroma; <bold>c</bold> Stroma; <bold>d</bold> Host; <bold>e, f</bold> Vertical section of the stroma; <bold>g, h</bold> Immature to mature asci; <bold>i</bold> Apical cap; <bold>j, k</bold> Part of ascospores; <bold>l, m</bold> Secondary spores. Scale bars: b = 3 cm, c = 1 cm, d = 1 cm, e = 0.1 cm, f = 400 μm, g = 150 μm, h–j = 100 μm, k = 50 μm, l, m = 5 μm.</p></caption><graphic xmlns:xlink="http://www.w3.org/1999/xlink" xlink:href="bdj-11-e86868-g001.jpg" position="float" id="oo_678307.jpg" orientation="portrait" xlink:type="simple"><uri content-type="original_file" xlink:type="simple">https://binary.pensoft.net/fig/678307</uri></graphic></fig><fig id="F7861034" position="float" orientation="portrait"><object-id xmlns:xlink="http://www.w3.org/1999/xlink" content-type="arpha" xlink:type="simple">F84FDDF1-4ED7-5D12-A16D-1F18839DE7C2</object-id><object-id xmlns:xlink="http://www.w3.org/1999/xlink" content-type="doi" xlink:type="simple">10.3897/BDJ.11.e86868.figure2</object-id><label>Figure 2.</label><caption><p><italic><tp:taxon-name><tp:taxon-name-part taxon-name-part-type="genus" reg="Papiliomyces">Papiliomyces</tp:taxon-name-part><tp:taxon-name-part taxon-name-part-type="species" reg="longiclavatus">longiclavatus</tp:taxon-name-part></tp:taxon-name></italic> (ex-type: GZUCC-4103), asexual morph. <bold>a</bold> Upper side of the culture; <bold>b</bold> Reverse of the culture; <bold>c</bold> Mycelium with phialides and conidia; <bold>d, f</bold> α-phialides; <bold>e, g</bold> β-phialides; <bold>h</bold> Two types of conidia; <bold>i</bold> β-conidia; <bold>j</bold> α-conidia. Scale bars: a, b = 1 cm, c = 30 μm, d–g = 20 μm, h–j = 5 μm.</p></caption><graphic xmlns:xlink="http://www.w3.org/1999/xlink" xlink:href="bdj-11-e86868-g002.jpg" position="float" id="oo_684995.jpg" orientation="portrait" xlink:type="simple"><uri content-type="original_file" xlink:type="simple">https://binary.pensoft.net/fig/684995</uri></graphic></fig></tp:treatment-sec></tp:taxon-treatment>
